# Supplementary material for: Quercetin and Tranylcypromine Improve Memory, Behavioral Performance, and Cholinergic Function in Male Rats Subjected to Chronic Restraint Stress
Source: Brain Sci. 2025 Jul 1;15(7):709. doi: 10.3390/brainsci15070709 (PMC12293918; doi:10.3390/brainsci15070709)
Supplement: Supplementary file 1 [file brainsci-15-00709-s001.zip]

Archive with 1 entries (1 files):
- brainsci-3709704-supplementary.pdf
